# Supplementary material for: Assessing the Efficacy of Inferior Vena Cava Collapsibility Index for Predicting Hypotension after Central Neuraxial Block: A Systematic Review and Meta-Analysis
Source: Diagnostics (Basel). 2023 Aug 31;13(17):2819. doi: 10.3390/diagnostics13172819 (PMC10487093; doi:10.3390/diagnostics13172819)
Supplement: Supplementary file 1 [file diagnostics-13-02819-s001.zip]

Archive with 1 entries (1 files):
- diagnostics-2570772-supplementary.pdf
